# Supplementary material for: Novel Cyclic Tetrapeptides as Neuraminidase Inhibitors from a Sponge-Associated Penicillium sp. SCSIO41035
Source: Mar Drugs. 2025 Sep 26;23(10):377. doi: 10.3390/md23100377 (PMC12565300; doi:10.3390/md23100377)
Supplement: Supplementary file 1 [file marinedrugs-23-00377-s001.zip]

Archive with 1 entries (1 files):
- marinedrugs-3853428-supplementary.pdf
